# Supplementary material for: High-throughput preparation of radioprotective polymers via Hantzsch’s reaction for in vivo X-ray damage determination
Source: Nat Commun. 2020 Dec 4;11:6214. doi: 10.1038/s41467-020-20027-0 (PMC7718248; doi:10.1038/s41467-020-20027-0)
Supplement: Supplementary file 4 — Source Data [file 41467_2020_20027_MOESM4_ESM.xlsx]

## Sheet: Fig 3
Figure 3
	HOR	SOR	GOR
P11	36.38	43.25	26.79
P21	87.09	96.67	99.93
P31	19.57	52.72	0
P41	54.94	69.35	50
P51	68.73	82.76	42.86
P61	11.7	48.99	32.14
P71	34.03	43.15	44.64
P81	91.46	97.63	99.99
P82	38.26	71.32	42.86
P12	62.95	76.26	50
P22	68.19	89.67	50
P32	65.43	76.06	60.71
P42	73.44	74.34	99.9
P52	50.84	83.77	78.57
P62	53.06	78.63	19.64
P72	32.68	80.39	33.93
P82	93.14	97.98	99.98
P92	75.18	87.65	76.79
P13	34.7	54.79	60.71
P23	88.97	96.02	87.36
P33	37.19	47.08	67.86
P43	74.45	68.6	76.79
P53	23.07	61.44	66.07
P63	28.51	61.49	3.57
P73	30.93	53.02	41.07
P83	90.25	83.59	99.99
P93	32.21	70.21	64.29
P14	28.98	46.62	37.5
P24	42.5	74.55	55.36
P34	28.38	46.37	50
P44	76.33	62.45	80.36
P54	88.07	95.01	96.43
P64	44.05	85.08	67.86
P74	30.6	57.21	80.36
P84	90.96	90.68	99.97
P94	44.99	65.27	55.36
P15	25.62	42.49	64.29
P25	31.54	73.54	44.64
P35	19.44	42.99	30.36
P45	81.78	91.78	87.5
P55	24.82	52.72	48.21
P65	29.79	69.96	14.29
P75	31.54	48.29	44.64
P85	87.02	82.46	99.98
P95	32.62	74.6	57.14

## Sheet: Fig 5d
Figure 5d
	Means	Error bar
Normal	2	0.12
X-Ray	75.72	8.52
Amifostine/X-Ray	25.31	10.21
P(2)(1)/X-Ray	2.9	0.3

## Sheet: Fig 6b
Figure 6b
	Means	Error bar
Normal embryo	1.004	0.301
X-ray	4.425	0.651
Amifostine/X-ray	3.245	0.742
P(2)(1)/X-ray	1.169	0.427

## Sheet: Fig 6c
Figure 6c
	Means	Error bar
	MDA
Normal embryo	2.3546	0.3547
X-ray	9.4526	1.1254
Amifostine/X-ray	7.9514	1.2158
P(2)(1)/X-ray	5.6781	0.9547
	SOD
Normal embryo	180.125	5.1698
X-ray	160.255	6.3174
Amifostine/X-ray	163.548	7.2541
P(2)(1)/X-ray	175.026	8.4562

## Sheet: Fig 7b
Figure 7b
normal
26	2
X-ray
3	3
X-ray-Ami
15	10
X-ray-P21
24	7

## Sheet: Fig S6
Supplementary Figure 6
P(2)(1)		P(2)(3)		P(5)(4)		P(8)(1)		P(8)(2)		P(8)(4)
Means	Error bar	Means	Error bar	Means	Error bar	Means	Error bar	Means	Error bar	Means	Error bar
100	10.6491	100	10.6491	100	10.6491	100	10.6491	100	10.6491	100	10.6491
97.5825	9.57251	106.835	9.05855	108.094	5.18805	102.868	7.11799	95.745	8.56359	104.594	4.01259
105.326	9.17234	94.5976	2.30193	107.053	9.344	101.056	8.45543	102.011	8.40405	97.4485	4.77577
98.5576	4.75382	97.8556	3.08137	100.15	2.90368	94.3963	9.49169	99.1146	1.80481	104.564	4.41772
100.31	9.83835	104.416	1.34544	90.095	8.9078	101.947	2.43566	100.795	7.5337	99.7178	8.23553
102.501	10.805	108.722	8.98842	80.7768	8.15359	96.6279	9.00024	102.689	7.64758	102.01	9.41617
106.946	8.92705	101.712	7.54112	71.7484	6.07846	98.326	10.9882	99.9109	7.81674	99.2726	9.89241
93.8254	6.7483	98.3166	6.01735	71.5778	5.05935	86.1899	6.09369	90.2852	8.41753	90.9014	8.14931
97.6669	6.09273	81.9811	10.4974	65.8157	9.24589	79.5627	4.58616	82.0209	9.61374	83.3817	7.91507
99.4836	9.27083	73.1141	9.34671	60.9807	5.31568	67.5573	3.80372	70.0213	6.09736	60.7495	2.90842

## Sheet: Fig S7
Supplementary Figure 7
Means	Error bar
100	10.232
99.8236	3.349
98.912	5.146
91.2661	4.963
85.3409	2.575
63.4611	4.496
52.9938	4.585
33.8426	8.699
11.1396	3.279
5.06443	3.49

## Sheet: Fig S8b
Supplementary Figure 8b
Means	Error bar
100	10.6491
104.371	7.57069
98.4489	5.84932
102.934	0.10221
98.3961	8.93827
100.649	10.5611
101.549	10.871
105.816	9.31517
96.4849	7.69814
95.1516	6.61554

## Sheet: Fig S9
Supplementary Figure 9
Means	Error bar
2.134	0.514
2.319	0.348
3.679	0.682
10.894	0.721
14.337	0.832
34.328	4.201
28.114	4.387
94.021	6.042
75.011	7.325

## Sheet: Fig S10b
Supplementary Figure 10b
Means	Error bar
0.78741	1.36383
0.78741	1.36383
4.72445	2.36222
7.87408	1.36383
35.4333	4.72445
46.4571	1.36383
48.0319	2.72766
91.3393	3.60836
79.5282	7.59349

[truncated: 5 more sheets: Fig S11a, Fig S11b, Fig S14a, Fig S15b, Fig S18]
